# Supplementary material for: Characterization of the Components and Metabolites of Achyranthes Bidentata in the Plasma and Brain Tissue of Rats Based on Ultrahigh Performance Liquid Chromatography–High-Resolution Mass Spectrometry (UHPLC–HR-MS)
Source: Molecules. 2024 Jun 14;29(12):2840. doi: 10.3390/molecules29122840 (PMC11206857; doi:10.3390/molecules29122840)
Supplement: Supplementary file 1 [file molecules-29-02840-s001.zip]

Archive with 449 entries (429 files):
- Supplementary Figure s1/
- Supplementary Figure s1/Identification from HerbDB datebase/
- Supplementary Figure s1/Identification from HerbDB datebase/png/
- Supplementary Figure s1/Identification from HerbDB datebase/png/compound00050.png
- Supplementary Figure s1/Identification from HerbDB datebase/png/compound00051.png
- Supplementary Figure s1/Identification from HerbDB datebase/png/compound00135.png
- Supplementary Figure s1/Identification from HerbDB datebase/png/compound00136.png
- Supplementary Figure s1/Identification from HerbDB datebase/png/compound00139.png
- Supplementary Figure s1/Identification from HerbDB datebase/png/compound00140.png
- Supplementary Figure s1/Identification from HerbDB datebase/png/compound00142.png
- Supplementary Figure s1/Identification from HerbDB datebase/png/compound00145.png
- Supplementary Figure s1/Identification from HerbDB datebase/png/compound00147.png
- Supplementary Figure s1/Identification from HerbDB datebase/png/compound00149.png
- Supplementary Figure s1/Identification from HerbDB datebase/png/compound00150.png
- Supplementary Figure s1/Identification from HerbDB datebase/png/compound00153.png
- Supplementary Figure s1/Identification from HerbDB datebase/png/compound00157.png
- Supplementary Figure s1/Identification from HerbDB datebase/png/compound00159.png
- Supplementary Figure s1/Identification from HerbDB datebase/png/compound00160.png
- Supplementary Figure s1/Identification from HerbDB datebase/png/compound00161.png
- Supplementary Figure s1/Identification from HerbDB datebase/png/compound00168.png
- Supplementary Figure s1/Identification from HerbDB datebase/png/compound00170.png
- Supplementary Figure s1/Identification from HerbDB datebase/png/compound00172.png
- Supplementary Figure s1/Identification from HerbDB datebase/png/compound00178.png
- Supplementary Figure s1/Identification from HerbDB datebase/png/compound00179.png
- Supplementary Figure s1/Identification from HerbDB datebase/png/compound00184.png
- Supplementary Figure s1/Identification from HerbDB datebase/png/compound00185.png
- Supplementary Figure s1/Identification from HerbDB datebase/png/compound00186.png
- Supplementary Figure s1/Identification from HerbDB datebase/png/compound00189.png
- Supplementary Figure s1/Identification from HerbDB datebase/png/compound00190.png
- Supplementary Figure s1/Identification from HerbDB datebase/png/compound00192.png
- Supplementary Figure s1/Identification from HerbDB datebase/png/compound00195.png
- Supplementary Figure s1/Identification from HerbDB datebase/png/compound00200.png
- Supplementary Figure s1/Identification from HerbDB datebase/png/compound00201.png
- Supplementary Figure s1/Identification from HerbDB datebase/png/compound00204.png
- Supplementary Figure s1/Identification from HerbDB datebase/png/compound00207.png
- Supplementary Figure s1/Identification from HerbDB datebase/png/compound00210.png
- Supplementary Figure s1/Identification from HerbDB datebase/png/compound00212.png
- Supplementary Figure s1/Identification from HerbDB datebase/png/compound00215.png
- Supplementary Figure s1/Identification from HerbDB datebase/png/compound00220.png
- Supplementary Figure s1/Identification from HerbDB datebase/png/compound00225.png
- Supplementary Figure s1/Identification from HerbDB datebase/png/compound00230.png
- Supplementary Figure s1/Identification from HerbDB datebase/png/compound00231.png
- Supplementary Figure s1/Identification from HerbDB datebase/png/compound00232.png
- Supplementary Figure s1/Identification from HerbDB datebase/png/compound00234.png
- Supplementary Figure s1/Identification from HerbDB datebase/png/compound00235.png
- Supplementary Figure s1/Identification from HerbDB datebase/png/compound00236.png
- Supplementary Figure s1/Identification from HerbDB datebase/png/compound00239.png
- Supplementary Figure s1/Identification from HerbDB datebase/png/compound00243.png
- Supplementary Figure s1/Identification from HerbDB datebase/png/compound00245.png
- Supplementary Figure s1/Identification from HerbDB datebase/png/compound00248.png
- Supplementary Figure s1/Identification from HerbDB datebase/png/compound00250.png
- Supplementary Figure s1/Identification from HerbDB datebase/png/compound00251.png
- Supplementary Figure s1/Identification from HerbDB datebase/png/compound00252.png
- Supplementary Figure s1/Identification from HerbDB datebase/png/compound00254.png
- Supplementary Figure s1/Identification from HerbDB datebase/png/compound00255.png
- Supplementary Figure s1/Identification from HerbDB datebase/png/compound00258.png
- Supplementary Figure s1/Identification from HerbDB datebase/png/compound00262.png
- Supplementary Figure s1/Identification from HerbDB datebase/png/compound00265.png
- Supplementary Figure s1/Identification from HerbDB datebase/png/compound00266.png
- Supplementary Figure s1/Identification from HerbDB datebase/png/compound00267.png
- Supplementary Figure s1/Identification from HerbDB datebase/png/compound00268.png
- Supplementary Figure s1/Identification from HerbDB datebase/png/compound00271.png
- Supplementary Figure s1/Identification from HerbDB datebase/png/compound00275.png
- Supplementary Figure s1/Identification from HerbDB datebase/png/compound00277.png
- Supplementary Figure s1/Identification from HerbDB datebase/png/compound00281.png
- Supplementary Figure s1/Identification from HerbDB datebase/png/compound00282.png
- Supplementary Figure s1/Identification from HerbDB datebase/png/compound00285.png
- Supplementary Figure s1/Identification from HerbDB datebase/png/compound00286.png
- Supplementary Figure s1/Identification from HerbDB datebase/png/compound00287.png
- Supplementary Figure s1/Identification from HerbDB datebase/png/compound00289.png
- Supplementary Figure s1/Identification from HerbDB datebase/png/compound00292.png
- Supplementary Figure s1/Identification from HerbDB datebase/png/compound00293.png
- Supplementary Figure s1/Identification from HerbDB datebase/png/compound00294.png
- Supplementary Figure s1/Identification from HerbDB datebase/png/compound00295.png
- Supplementary Figure s1/Identification from HerbDB datebase/png/compound00297.png
- Supplementary Figure s1/Identification from HerbDB datebase/png/compound00298.png
- Supplementary Figure s1/Identification from HerbDB datebase/png/compound00299.png
- Supplementary Figure s1/Identification from HerbDB datebase/png/compound00300.png
- Supplementary Figure s1/Identification from HerbDB datebase/png/compound00301.png
- Supplementary Figure s1/Identification from HerbDB datebase/png/compound00303.png
- Supplementary Figure s1/Identification from HerbDB datebase/png/compound00305.png
- Supplementary Figure s1/Identification from HerbDB datebase/png/compound00307.png
- Supplementary Figure s1/Identification from HerbDB datebase/png/compound00309.png
- Supplementary Figure s1/Identification from HerbDB datebase/png/compound00311.png
- Supplementary Figure s1/Identification from HerbDB datebase/png/compound00312.png
- Supplementary Figure s1/Identification from HerbDB datebase/png/compound00313.png
- Supplementary Figure s1/Identification from HerbDB datebase/png/compound00314.png
- Supplementary Figure s1/Identification from HerbDB datebase/png/compound00315.png
- Supplementary Figure s1/Identification from HerbDB datebase/png/compound00316.png
- Supplementary Figure s1/Identification from HerbDB datebase/png/compound00318.png
- Supplementary Figure s1/Identification from HerbDB datebase/png/compound00320.png
- Supplementary Figure s1/Identification from HerbDB datebase/png/compound00323.png
- Supplementary Figure s1/Identification from HerbDB datebase/png/compound00324.png
- Supplementary Figure s1/Identification from HerbDB datebase/png/compound00325.png
- Supplementary Figure s1/Identification from HerbDB datebase/png/compound00326.png
- Supplementary Figure s1/Identification from HerbDB datebase/png/compound00328.png
- Supplementary Figure s1/Identification from LuMet-CM datebase/
- Supplementary Figure s1/Identification from LuMet-CM datebase/png/
- Supplementary Figure s1/Identification from LuMet-CM datebase/png/compound00001.png
- Supplementary Figure s1/Identification from LuMet-CM datebase/png/compound00002.png
- Supplementary Figure s1/Identification from LuMet-CM datebase/png/compound00053.png
- Supplementary Figure s1/Identification from LuMet-CM datebase/png/compound00054.png
- Supplementary Figure s1/Identification from LuMet-CM datebase/png/compound00055.png
- Supplementary Figure s1/Identification from LuMet-CM datebase/png/compound00056.png
- Supplementary Figure s1/Identification from LuMet-CM datebase/png/compound00057.png
- Supplementary Figure s1/Identification from LuMet-CM datebase/png/compound00058.png
- Supplementary Figure s1/Identification from LuMet-CM datebase/png/compound00059.png
- Supplementary Figure s1/Identification from LuMet-CM datebase/png/compound00060.png
- Supplementary Figure s1/Identification from LuMet-CM datebase/png/compound00061.png
- Supplementary Figure s1/Identification from LuMet-CM datebase/png/compound00062.png
- Supplementary Figure s1/Identification from LuMet-CM datebase/png/compound00063.png
- Supplementary Figure s1/Identification from LuMet-CM datebase/png/compound00064.png
- Supplementary Figure s1/Identification from LuMet-CM datebase/png/compound00065.png
- Supplementary Figure s1/Identification from LuMet-CM datebase/png/compound00066.png
- Supplementary Figure s1/Identification from LuMet-CM datebase/png/compound00067.png
- Supplementary Figure s1/Identification from LuMet-CM datebase/png/compound00068.png
- Supplementary Figure s1/Identification from LuMet-CM datebase/png/compound00069.png
- Supplementary Figure s1/Identification from LuMet-CM datebase/png/compound00070.png
- Supplementary Figure s1/Identification from LuMet-CM datebase/png/compound00071.png
- Supplementary Figure s1/Identification from LuMet-CM datebase/png/compound00072.png
- Supplementary Figure s1/Identification from LuMet-CM datebase/png/compound00073.png
- Supplementary Figure s1/Identification from LuMet-CM datebase/png/compound00074.png
- Supplementary Figure s1/Identification from LuMet-CM datebase/png/compound00075.png
- Supplementary Figure s1/Identification from LuMet-CM datebase/png/compound00076.png
- Supplementary Figure s1/Identification from LuMet-CM datebase/png/compound00077.png
- Supplementary Figure s1/Identification from LuMet-CM datebase/png/compound00078.png
- Supplementary Figure s1/Identification from LuMet-CM datebase/png/compound00079.png
- Supplementary Figure s1/Identification from LuMet-CM datebase/png/compound00080.png
- Supplementary Figure s1/Identification from LuMet-CM datebase/png/compound00081.png
- Supplementary Figure s1/Identification from LuMet-CM datebase/png/compound00082.png
- Supplementary Figure s1/Identification from LuMet-CM datebase/png/compound00083.png
- Supplementary Figure s1/Identification from LuMet-CM datebase/png/compound00084.png
- Supplementary Figure s1/Identification from LuMet-CM datebase/png/compound00085.png
- Supplementary Figure s1/Identification from LuMet-CM datebase/png/compound00086.png
- Supplementary Figure s1/Identification from LuMet-CM datebase/png/compound00087.png
- Supplementary Figure s1/Identification from LuMet-CM datebase/png/compound00088.png
- Supplementary Figure s1/Identification from LuMet-CM datebase/png/compound00089.png
- Supplementary Figure s1/Identification from LuMet-CM datebase/png/compound00090.png
- Supplementary Figure s1/Identification from LuMet-CM datebase/png/compound00091.png
- Supplementary Figure s1/Identification from LuMet-CM datebase/png/compound00092.png
- Supplementary Figure s1/Identification from LuMet-CM datebase/png/compound00093.png
- Supplementary Figure s1/Identification from LuMet-CM datebase/png/compound00094.png
- Supplementary Figure s1/Identification from LuMet-CM datebase/png/compound00095.png
- Supplementary Figure s1/Identification from LuMet-CM datebase/png/compound00096.png
- Supplementary Figure s1/Identification from LuMet-CM datebase/png/compound00097.png
- Supplementary Figure s1/Identification from LuMet-CM datebase/png/compound00098.png
- Supplementary Figure s1/Identification from LuMet-CM datebase/png/compound00099.png
- Supplementary Figure s1/Identification from LuMet-CM datebase/png/compound00100.png
- Supplementary Figure s1/Identification from LuMet-CM datebase/png/compound00101.png
- Supplementary Figure s1/Identification from LuMet-CM datebase/png/compound00102.png
- Supplementary Figure s1/Identification from LuMet-CM datebase/png/compound00103.png
- Supplementary Figure s1/Identification from LuMet-CM datebase/png/compound00104.png
- Supplementary Figure s1/Identification from LuMet-CM datebase/png/compound00105.png
- Supplementary Figure s1/Identification from LuMet-CM datebase/png/compound00106.png
- Supplementary Figure s1/Identification from LuMet-CM datebase/png/compound00107.png
- Supplementary Figure s1/Identification from LuMet-CM datebase/png/compound00108.png
- Supplementary Figure s1/Identification from LuMet-CM datebase/png/compound00109.png
- Supplementary Figure s1/Identification from LuMet-CM datebase/png/compound00110.png
- Supplementary Figure s1/Identification from LuMet-CM datebase/png/compound00111.png
- Supplementary Figure s1/Identification from LuMet-CM datebase/png/compound00112.png
- Supplementary Figure s1/Identification from LuMet-CM datebase/png/compound00113.png
- Supplementary Figure s1/Identification from LuMet-CM datebase/png/compound00114.png
- Supplementary Figure s1/Identification from LuMet-CM datebase/png/compound00115.png
- Supplementary Figure s1/Identification from LuMet-CM datebase/png/compound00116.png
- Supplementary Figure s1/Identification from LuMet-CM datebase/png/compound00117.png
- Supplementary Figure s1/Identification from LuMet-CM datebase/png/compound00118.png
- Supplementary Figure s1/Identification from LuMet-CM datebase/png/compound00119.png
- Supplementary Figure s1/Identification from LuMet-CM datebase/png/compound00120.png
- Supplementary Figure s1/Identification from LuMet-CM datebase/png/compound00121.png
- Supplementary Figure s1/Identification from LuMet-CM datebase/png/compound00122.png
- Supplementary Figure s1/Identification from LuMet-CM datebase/png/compound00123.png
- Supplementary Figure s1/Identification from LuMet-CM datebase/png/compound00124.png
- Supplementary Figure s1/Identification from LuMet-CM datebase/png/compound00125.png
- Supplementary Figure s1/Identification from LuMet-CM datebase/png/compound00126.png
- Supplementary Figure s1/Identification from LuMet-CM datebase/png/compound00127.png
- Supplementary Figure s1/Identification from LuMet-CM datebase/png/compound00128.png
- Supplementary Figure s1/Identification from LuMet-CM datebase/png/compound00129.png
- Supplementary Figure s1/Identification from LuMet-CM datebase/png/compound00130.png
- Supplementary Figure s1/Identification from LuMet-CM datebase/png/compound00131.png
- Supplementary Figure s1/Identification from LuMet-CM datebase/png/compound00132.png
- Supplementary Figure s1/Identification from LuMet-CM datebase/png/compound00133.png
- Supplementary Figure s1/Identification from LuMet-CM datebase/png/compound00134.png
- Supplementary Figure s1/Identification from LuMet-CM datebase/png/compound00137.png
- Supplementary Figure s1/Identification from LuMet-CM datebase/png/compound00138.png
- Supplementary Figure s1/Identification from LuMet-CM datebase/png/compound00141.png
- Supplementary Figure s1/Identification from LuMet-CM datebase/png/compound00143.png
- Supplementary Figure s1/Identification from LuMet-CM datebase/png/compound00144.png
- Supplementary Figure s1/Identification from LuMet-CM datebase/png/compound00146.png
- Supplementary Figure s1/Identification from LuMet-CM datebase/png/compound00148.png
- Supplementary Figure s1/Identification from LuMet-CM datebase/png/compound00151.png
- Supplementary Figure s1/Identification from LuMet-CM datebase/png/compound00152.png
- Supplementary Figure s1/Identification from LuMet-CM datebase/png/compound00154.png
- Supplementary Figure s1/Identification from LuMet-CM datebase/png/compound00155.png
- Supplementary Figure s1/Identification from LuMet-CM datebase/png/compound00156.png
- Supplementary Figure s1/Identification from LuMet-CM datebase/png/compound00158.png
- Supplementary Figure s1/Identification from LuMet-CM datebase/png/compound00162.png
- Supplementary Figure s1/Identification from LuMet-CM datebase/png/compound00163.png
- Supplementary Figure s1/Identification from LuMet-CM datebase/png/compound00164.png
- Supplementary Figure s1/Identification from LuMet-CM datebase/png/compound00165.png
- Supplementary Figure s1/Identification from LuMet-CM datebase/png/compound00166.png
- Supplementary Figure s1/Identification from LuMet-CM datebase/png/compound00167.png
- Supplementary Figure s1/Identification from LuMet-CM datebase/png/compound00169.png
- Supplementary Figure s1/Identification from LuMet-CM datebase/png/compound00171.png
- Supplementary Figure s1/Identification from LuMet-CM datebase/png/compound00173.png
- Supplementary Figure s1/Identification from LuMet-CM datebase/png/compound00174.png
- Supplementary Figure s1/Identification from LuMet-CM datebase/png/compound00175.png
- Supplementary Figure s1/Identification from LuMet-CM datebase/png/compound00176.png
- Supplementary Figure s1/Identification from LuMet-CM datebase/png/compound00177.png
- Supplementary Figure s1/Identification from LuMet-CM datebase/png/compound00180.png
- Supplementary Figure s1/Identification from LuMet-CM datebase/png/compound00181.png
- Supplementary Figure s1/Identification from LuMet-CM datebase/png/compound00182.png
- Supplementary Figure s1/Identification from LuMet-CM datebase/png/compound00183.png
- Supplementary Figure s1/Identification from LuMet-CM datebase/png/compound00187.png
- Supplementary Figure s1/Identification from LuMet-CM datebase/png/compound00188.png
- Supplementary Figure s1/Identification from LuMet-CM datebase/png/compound00191.png
- Supplementary Figure s1/Identification from LuMet-CM datebase/png/compound00193.png
- Supplementary Figure s1/Identification from LuMet-CM datebase/png/compound00194.png
- Supplementary Figure s1/Identification from LuMet-CM datebase/png/compound00196.png
- Supplementary Figure s1/Identification from LuMet-CM datebase/png/compound00197.png
- Supplementary Figure s1/Identification from LuMet-CM datebase/png/compound00198.png
- Supplementary Figure s1/Identification from LuMet-CM datebase/png/compound00199.png
- Supplementary Figure s1/Identification from LuMet-CM datebase/png/compound00202.png
- Supplementary Figure s1/Identification from LuMet-CM datebase/png/compound00203.png
- Supplementary Figure s1/Identification from LuMet-CM datebase/png/compound00205.png
- Supplementary Figure s1/Identification from LuMet-CM datebase/png/compound00206.png
- Supplementary Figure s1/Identification from LuMet-CM datebase/png/compound00208.png
- Supplementary Figure s1/Identification from LuMet-CM datebase/png/compound00209.png
- Supplementary Figure s1/Identification from LuMet-CM datebase/png/compound00211.png
- Supplementary Figure s1/Identification from LuMet-CM datebase/png/compound00213.png
- Supplementary Figure s1/Identification from LuMet-CM datebase/png/compound00214.png
- Supplementary Figure s1/Identification from LuMet-CM datebase/png/compound00216.png
- Supplementary Figure s1/Identification from LuMet-CM datebase/png/compound00217.png
- Supplementary Figure s1/Identification from LuMet-CM datebase/png/compound00218.png
- Supplementary Figure s1/Identification from LuMet-CM datebase/png/compound00219.png
- Supplementary Figure s1/Identification from LuMet-CM datebase/png/compound00221.png
- Supplementary Figure s1/Identification from LuMet-CM datebase/png/compound00222.png
- Supplementary Figure s1/Identification from LuMet-CM datebase/png/compound00223.png
- Supplementary Figure s1/Identification from LuMet-CM datebase/png/compound00224.png
- Supplementary Figure s1/Identification from LuMet-CM datebase/png/compound00226.png
- Supplementary Figure s1/Identification from LuMet-CM datebase/png/compound00227.png
- Supplementary Figure s1/Identification from LuMet-CM datebase/png/compound00228.png
- Supplementary Figure s1/Identification from LuMet-CM datebase/png/compound00229.png
- Supplementary Figure s1/Identification from LuMet-CM datebase/png/compound00233.png
- Supplementary Figure s1/Identification from LuMet-CM datebase/png/compound00237.png
- Supplementary Figure s1/Identification from LuMet-CM datebase/png/compound00238.png
- Supplementary Figure s1/Identification from LuMet-CM datebase/png/compound00240.png
- Supplementary Figure s1/Identification from LuMet-CM datebase/png/compound00241.png
- Supplementary Figure s1/Identification from LuMet-CM datebase/png/compound00242.png
- Supplementary Figure s1/Identification from LuMet-CM datebase/png/compound00244.png
- Supplementary Figure s1/Identification from LuMet-CM datebase/png/compound00246.png
- Supplementary Figure s1/Identification from LuMet-CM datebase/png/compound00247.png
- Supplementary Figure s1/Identification from LuMet-CM datebase/png/compound00249.png
- Supplementary Figure s1/Identification from LuMet-CM datebase/png/compound00253.png
- Supplementary Figure s1/Identification from LuMet-CM datebase/png/compound00256.png
- Supplementary Figure s1/Identification from LuMet-CM datebase/png/compound00257.png
- Supplementary Figure s1/Identification from LuMet-CM datebase/png/compound00259.png
- Supplementary Figure s1/Identification from LuMet-CM datebase/png/compound00260.png
- Supplementary Figure s1/Identification from LuMet-CM datebase/png/compound00261.png
- Supplementary Figure s1/Identification from LuMet-CM datebase/png/compound00263.png
- Supplementary Figure s1/Identification from LuMet-CM datebase/png/compound00264.png
- Supplementary Figure s1/Identification from LuMet-CM datebase/png/compound00269.png
- Supplementary Figure s1/Identification from LuMet-CM datebase/png/compound00270.png
- Supplementary Figure s1/Identification from LuMet-CM datebase/png/compound00272.png
- Supplementary Figure s1/Identification from LuMet-CM datebase/png/compound00273.png
- Supplementary Figure s1/Identification from LuMet-CM datebase/png/compound00274.png
- Supplementary Figure s1/Identification from LuMet-CM datebase/png/compound00276.png
- Supplementary Figure s1/Identification from LuMet-CM datebase/png/compound00278.png
- Supplementary Figure s1/Identification from LuMet-CM datebase/png/compound00279.png
- Supplementary Figure s1/Identification from LuMet-CM datebase/png/compound00280.png
- Supplementary Figure s1/Identification from LuMet-CM datebase/png/compound00283.png
- Supplementary Figure s1/Identification from LuMet-CM datebase/png/compound00284.png
- Supplementary Figure s1/Identification from LuMet-CM datebase/png/compound00288.png
- Supplementary Figure s1/Identification from LuMet-CM datebase/png/compound00290.png
- Supplementary Figure s1/Identification from LuMet-CM datebase/png/compound00291.png
- Supplementary Figure s1/Identification from LuMet-CM datebase/png/compound00296.png
- Supplementary Figure s1/Identification from LuMet-CM datebase/png/compound00302.png
- Supplementary Figure s1/Identification from LuMet-CM datebase/png/compound00304.png
- Supplementary Figure s1/Identification from LuMet-CM datebase/png/compound00306.png
- Supplementary Figure s1/Identification from LuMet-CM datebase/png/compound00308.png
- Supplementary Figure s1/Identification from LuMet-CM datebase/png/compound00310.png
- Supplementary Figure s1/Identification from LuMet-CM datebase/png/compound00317.png
- Supplementary Figure s1/Identification from LuMet-CM datebase/png/compound00319.png
- Supplementary Figure s1/Identification from LuMet-CM datebase/png/compound00321.png
- Supplementary Figure s1/Identification from LuMet-CM datebase/png/compound00322.png
- Supplementary Figure s1/Identification from LuMet-CM datebase/png/compound00327.png
- Supplementary Figure s1/Identification from LuMet-CM datebase/png/compound00329.png
- Supplementary Figure s2/
- Supplementary Figure s2/AR into brain TIC chromatogramú¿control-AR-TCM AR)-NEG.png
- Supplementary Figure s2/AR into brain TIC chromatogramú¿control-AR-TCM AR)-POS.png
- Supplementary Figure s2/AR into brain TIC chromatogramú¿control-MCAO+AR-TCM AR)-NEG.png
- Supplementary Figure s2/AR into brain TIC chromatogramú¿control-MCAO+AR-TCM AR)-POS.png
- Supplementary Figure s2/AR into plasma TIC chromatogramú¿control-AR-TCM AR)-NEG.png
- Supplementary Figure s2/AR into plasma TIC chromatogramú¿control-AR-TCM AR)-POS.png
- Supplementary Figure s2/AR into plasma TIC chromatogramú¿control-MCAO+AR-TCM AR)-NEG.png
- Supplementary Figure s2/AR into plasma TIC chromatogramú¿control-MCAO+AR-TCM AR)-POS.png
- Supplementary Figure s3/
- Supplementary Figure s3/AR group into plasma prototype absorption components/
- Supplementary Figure s3/AR group into plasma prototype absorption components/compound00001.png
- Supplementary Figure s3/AR group into plasma prototype absorption components/compound00002.png
- Supplementary Figure s3/AR group into plasma prototype absorption components/compound00050.png
[truncated: 149 more entries]
